# Supplementary material for: Pattern decorrelation in the mouse medial prefrontal cortex enables social preference and requires MeCP2
Source: Nat Commun. 2022 Jul 6;13:3899. doi: 10.1038/s41467-022-31578-9 (PMC9259602; doi:10.1038/s41467-022-31578-9)
Supplement: Supplementary file 9 — Source Data [file 41467_2022_31578_MOESM9_ESM.xlsx]

## Sheet: Figure 1c
Figure 1c left	% time of interaction
		S1					S2					S3
		WT		Mecp2+/-			WT		Mecp2+/-			WT		Mecp2+/-
		M1	O	M1	O		M1	O	M1	O		M2	M1	M2	M1
	% time 1	23.4	6.5	16.6	9.3		23	14.1	6	27.7		24.9	24	8.6	2.8
	% time 2	17.8	14.1	4	15.3		17.8	17.6	14.6	12.3		15.1	6.4	17.7	1.9
	% time 3	16.2	15.8	16.6	12.7		9.7	11.2	7.9	7.3		26.3	3.8	15.4	15.4
	% time 4	12.2	6.5	7.2	12.7		17.9	13.4	10	9.2		15.5	16	22	4.5
	% time 5	15.4	9.1	12.6	12.1		10	5.6	20.9	5.4		14.4	3	16.8	21.6
	% time 6	20.3	12.6	6.8	15		30.2	12.5	7.8	9.3		11.1	9	5	12.6
	% time 7	28.8	11.3	5.6	8.7		11	5.6	12	6.6		19.2	3.5	4.1	17.4
	% time 8	9.6	8.2	22.5	19.7		8.2	16.3	19.2	19.8		18.9	9.7	2	13.6
	% time 9	14.6	6.5	20.6	18.8		13	8.4	12.9	16.4		12.8	4.9	7.8	10.6
	% time 10	26.2	7.1	14.5	12.9		19.2	4.7	30.9	10.4		30.7	10.8	24.9	16.5
	% time 11	27.9	6.2	18.3	20.8		21.4	6.3	25.5	15.4		32.3	22.2	24.4	18.2
	% time 12	18.9	16.3				17.7	15				13.2	10.9
Figure 1c right	Discrimination Index	S1		S2		S3
		WT	Mecp2+/-	WT	Mecp2+/-	WT	Mecp2+/-
	Index 1	0.764828	-0.371429	0.490605	0.162486	0.261663	0.629095
	Index 2	-0.191667	-0.290086	0.152227	-0.643764	-0.166667	-0.136592
	Index 3	0.832326	0.250807	0.328947	-0.250518	0.945729	0.59751
	Index 4	0.616667	-0.377919	0.407482	0.148018	0.711934	-0.247257
	Index 5	0.379171	-0.255967	0.763636	0.0238908	0.860041	0.3814
	Index 6	-0.126168	-0.106142	0.245473	0.415217	-0.367171	-0.204685
	Index 7	0.10076	0.482301	0.761577	-0.348089	0.880928	0.0756303
	Index 8	0.697654	-0.461207	-0.361616	0.137817	0.798354	-0.506265
	Index 9	0.49087	-0.111349	-0.600518	-0.14119	-0.205184	0.154867
	Index 10	-0.398295	-0.300744	0.429219	0.423834	0.771111	-0.0571737
	Index 11	0.584746	0.123254	0.554975	0.515086	0.535161	0.126173
	Index 12	0.629744		-0.39936		0.542161

## Sheet: Figure 2d
Figure 2d	Transient rate during stimuli interactions
		WT										Mecp2+/-
S1	M1	0.008664	0.010289	0.009426	0.011028	0.007396	0.013871	0.00687	0.007903	0.016742		0.010234	0.008453	0.008528	0.004337	0.005453	0.008031	0.007013	0.007427
	O	0.013921	0.01078	0.006351	0.004996	0.007516	0.013457	0.007132	0.006877	0.014656		0.008102	0.007846	0.012383	0.003631	0.005957	0.005708	0.010101	0.004063
S2	M1	0.00977	0.007051	0.005148	0.008611	0.007271	0.012011	0.009457	0.010675	0.01289		0.01092	0.006668	0.006216	0.003198	0.005825	0.006362	0.007524	0.007038
	O	0.007331	0.008276	0.004985	0.005805	0.00768	0.013581	0.006963	0.007629	0.015757		0.007547	0.005983	0.010418	0.003483	0.007195	0.009024	0.009655	0.004073
S3	M2	0.007813	0.009431	0.00881	0.007558	0.009249	0.005051	0.00824	0.013685	0.012371		0.007532	0.006563	0.006266	0.011707	0.007725	0.006229	0.010363	0.00477
	M1	0.007702	0.003914	0.005144	0.008991	0.011898	0.006908	0.006345	0.008254	0.004648		0.007557	0.006893	0.007792	0.008763	0.003873	0.007457	0.006992	0.005895

## Sheet: Figure 2f
Figure 2f	Transient rate in left and right zone
		WT										Mecp2+/-
	Left	0.006799	0.005565	0.004711	0.008372	0.007519	0.011312	0.008781	0.006992	0.008174		0.008589	0.010378	0.007999	0.00814	0.00444	0.004949	0.006292	0.008459
	Right	0.009586	0.010844	0.005922	0.006848	0.006206	0.011647	0.006797	0.006558	0.009164		0.007723	0.011289	0.008598	0.006093	0.004627	0.00845	0.009101	0.008029

## Sheet: Figure 3a
Figure 3a	Transient rate during M1 interactions across sessions
		WT										Mecp2+/-
	S1	0.008664	0.010289	0.009426	0.011028	0.007396	0.013871	0.00687	0.007903	0.016742		0.010234	0.008453	0.008528	0.004337	0.005453	0.008031	0.007013	0.007427
	S2	0.00977	0.007051	0.005148	0.008611	0.007271	0.012011	0.009457	0.010675	0.01289		0.01092	0.006668	0.006216	0.003198	0.005825	0.006362	0.007524	0.007038
	S3	0.007702	0.003914	0.005144	0.008991	0.011898	0.006908	0.006345	0.008254	0.004648		0.007557	0.006893	0.007792	0.008763	0.003873	0.007457	0.006992	0.005895

## Sheet: Figure 3b
Figure 3b	Percentage of social interaction-tuned neurons
	WT	S1	S2	S3		Mecp2+/-	S1	S2	S3
	percentage 1	43.8202	37.0787	30.3371			0.377358	0.283019	0.415094
	percentage 2	46.1538	35.3846	23.0769			0.208333	0.208333	0.323077
	percentage 3	38.4615	39.7436	26.9231			0.295453	0.378049	0.390244
	percentage 4	38.7097	35.7143	32.5346			0.32154	0.304615	0.369231
	percentage 5	38.4615	34.6154	19.2308			0.311688	0.415584	0.285714
	percentage 6	32.9787	41.4894	24.4681			0.275862	0.310345	0.275862
	percentage 7	40.5063	32.9114	30.2454			0.284653	0.274352	0.324535
	percentage 8	39.7727	32.9545	32.9545			0.318765	0.324564	0.362452
	percentage 9	38.2979	29.7872	18.4391
	mean	39.6847	35.5199	26.4677			0.299207	0.312358	0.343276

## Sheet: Figure 3d
Figure 3d	Relative radius to S1 based on all frames
		WT					Mecp2+/-
		S1	S2 relative to S1	S3 relative to S1			S1	S2 relative to S1	S3 relative to S1
	Relative radius 1	1	0.686792	1.24738			1	0.846899	0.250213
	Relative radius 2	1	0.619761	0.456326			1	0.347943	1.16981
	Relative radius 3	1	1.0969	0.614528			1	1.25391	1.23671
	Relative radius 4	1	0.687462	0.487503			1	1.02991	0.516124
	Relative radius 5	1	1.03925	0.72051			1	1.09354	1.69967
	Relative radius 6	1	1.19837	0.194456			1	1.41084	0.87086
	Relative radius 7	1	0.892482	1.20889			1	0.862442	1.01419
	Relative radius 8	1	0.596203	0.672531
	Relative radius 9	1	0.412063	1.02797
	Relative radius 10	1	0.789763	0.781057
	Relative radius 11	1	1.25574	0.581413
	mean	1	0.843163	0.726597			1	0.977926	0.965367

## Sheet: Figure 3e
Figure 3e	Correlation between ∆ radius and ∆ time
	S1-S2	WT			Mecp2+/-
		∆Radius relative to S1	∆% time of interaction with M1		∆Radius relative to S1	∆% time of interaction with M1
		-0.313208	-71.6		-0.153101	12.3
		-0.380239	-13.4		-0.652057	-39.1
		-0.312538	18		0.253915	29.8
		0.0392476	-21		0.0299057	72.6
		0.198373	48		0.0935393	16.2
		-0.107518	9.7		0.410841	-44.6
		0.694283	73		-0.137558	-66.5
		-0.403797	-49.5
		-0.587937	-64.6
		-0.210237	32.7
		0.255744	3.9
	S2-S3	WT			Mecp2+/-
		∆Radius relative to S1	∆% time of interaction with M1		∆Radius relative to S1	∆% time of interaction with M1
		0.741528	52		-0.596686	-37.9
		-0.163435	-35		-0.0172043	33.9
		-0.199959	0.6		-0.513782	16.1
		-0.318738	-56.9		0.606131	29.4
		-1.00392	-60.2		-0.53998	15.8
		0.316409	-42.3		0.151744	0.6
		-0.635859	-27.7		-0.124	-36
		-0.0162029	-38.1
		0.615906	5
		-0.00870664	13.4
		-0.674331	-49.7

## Sheet: Figure 4c
Figure 4c	FWHM
			S1				S2				S3
	WT		O	M1			O	M1			M1	M2
			0.864016	0.630602			0.801458	0.817306			0.792144	0.744537
			0.864186	0.67603			0.706102	0.703116			0.956838	0.708947
			0.815543	0.791407			0.91078	0.866088			0.871589	0.800308
			0.80896	0.794509			0.889895	0.705822			0.702188	0.715386
			0.812627	0.794515			0.881568	0.795447			0.87508	0.703931
			0.631174	0.60992			0.910386	0.920469			0.805887	0.65999
			0.735427	0.634047			0.833991	0.653445			0.994952	0.790925
			0.784965	0.71492			0.944089	0.800204			0.876435	0.845292
			0.940937	0.734419			0.923431	0.819824			0.857989	0.842835
	Mecp2+/-		0.735009	0.706766			0.845592	0.894562			0.748263	0.731673
			0.705586	0.695918			0.777717	0.715953			0.804954	0.701654
			0.787748	0.758777			0.82292	0.783806			0.84792	0.885118
			0.834379	0.926862			0.883015	0.628762			0.719323	0.81989
			0.992318	0.929548			0.796404	0.768906			0.745531	0.677072
			0.683508	0.709502			0.827812	0.812602			0.834754	0.887961
			0.805813	0.631258			0.78972	0.601092			0.973106	0.939767
			0.802423	0.81961			0.766864	0.890105			0.887693	0.764579

## Sheet: Figure 4d
Figure 4d	The correlation between ∆FWHM and discrimination index
		M1 vs. O					M2 vs. M1
			∆ FWHM	Discrmination index				∆ FWHM	Discrmination index
	WT		0.233415	0.764828				0.0476065	0.261663
			0.188156	0.379171				0.247892	0.895729
			0.024136	0.0416667				0.0712815	0.711934
			0.0144518	-0.247115				-0.0131982	-0.25578
			0.0181114	0.316667				0.171149	0.807953
			0.0212534	-0.146168				0.145896	0.54417
			0.10138	0.49087				0.204027	0.860041
			0.0700445	0.584746				0.0311423	0.771111
			0.206518	0.829744				0.0151542	0.535161
	Mecp2+/-		0.0282434	-0.290086				0.0165893	-0.447257
			0.00966778	0.250807				0.1033	0.829095
			0.0289715	-0.371429				-0.0371979	-0.498597
			-0.0924833	-0.607071				-0.100567	-0.567221
			0.0627697	-0.300744				0.0684589	0.298507
			-0.0259938	-0.361419				-0.0532065	0.361702
			0.174555	0.482301				0.0333398	-0.128571
			-0.0171876	-0.461207				0.123114	-0.0571737

## Sheet: Figure 5b
Figure 5b	Transient rate with and without optogenetic manipulation
		Mecp2+/- - EYFP		Mecp2+/- - NpHR
		OFF	ON	OFF	ON
		0.01534	0.012942	0.023401	0.026357
		0.016211	0.014628	0.01534	0.030857
		0.015559	0.021816	0.0214343	0.036425
		0.023006	0.014035	0.02084	0.024705
		0.015587	0.018042	0.019527	0.018507
		0.013979	0.015619	0.01998	0.034248
		0.019334	0.018615	0.017005	0.020612
		0.018037	0.020497	0.01278	0.023823
		0.020336	0.015143
Figure 5b	Amplitude with and without optogenetic manipulation
		Mecp2+/- - EYFP		Mecp2+/- - NpHR
		OFF	ON	OFF	ON
		4.30511	4.09861	3.55858	4.18343
		4.07388	4.01908	4.21862	3.81507
		4.05782	4.2286	3.67191	4.70059
		3.64499	4.27519	4.24948	4.42644
		4.11862	3.88173	3.53432	4.5854
		4.45037	5.02032	4.56807	4.10628
		4.22446	4.75913	4.49781	5.07802
		5.18901	4.38823	3.84293	3.72323
		5.08292	5.50192

[truncated: 36 more sheets: Figure 5d, Figure 5e, Figure 5g, Figure 5h, Figure 6b, Figure 6c, Figure 6d, Figure 6e, Figure 6f, Fig. S1b, Fig. S1c, Fig. S2a, Fig. S2b, Fig. S3a, Fig. S4a, Fig. S4b, Fig. S5a, Fig. S5b, Fig. S6c, Fig. S6d …]
